# Supplementary material for: Evaluation of the Neutralizing Antibody STE90-C11 against SARS-CoV-2 Delta Infection and Its Recognition of Other Variants of Concerns
Source: Viruses. 2023 Oct 25;15(11):2153. doi: 10.3390/v15112153 (PMC10675157; doi:10.3390/v15112153)
Supplement: Supplementary file 1 [file viruses-15-02153-s001.zip]

Archive with 1 entries (1 files):
- viruses-2653793-supplementary.pdf
